# Supplementary material for: Genetic Programming by Nitric Oxide-Sensing Gene Switch System in Tumor-Targeting Bacteria
Source: Biosensors (Basel). 2023 Feb 13;13(2):266. doi: 10.3390/bios13020266 (PMC9954711; doi:10.3390/bios13020266)
Supplement: Supplementary file 1 [file biosensors-13-00266-s001.zip]

Archive with 1 entries (1 files):
- biosensors-2057166-supplementary.pdf
